# Supplementary material for: Lymphatics in Eye Fluid Homeostasis: Minor Contributors or Significant Actors?
Source: Biology (Basel). 2021 Jun 25;10(7):582. doi: 10.3390/biology10070582 (PMC8301034; doi:10.3390/biology10070582)
Supplement: Supplementary file 1 [file biology-10-00582-s001.zip]

Archive with 2 entries (2 files):
- 210518_Supplemental Information_Subileau&Vittet.pdf
- 210518_Video S1.mp4
